# Supplementary material for: Electrochemical Analysis of Amyloid Plaques and ApoE4 with Chitosan-Coated Gold Nanostars for Alzheimer’s Detection
Source: Biosensors (Basel). 2024 Oct 17;14(10):510. doi: 10.3390/bios14100510 (PMC11506205; doi:10.3390/bios14100510)
Supplement: Supplementary file 1 [file biosensors-14-00510-s001.zip]

Archive with 1 entries (1 files):
- biosensors-3222918-supplementary.pdf
